# Supplementary material for: Network meta-analysis of different acupuncture methods for post-stroke upper-limb spasticity
Source: Front Neurol. 2026 Feb 10;17:1725618. doi: 10.3389/fneur.2026.1725618 (PMC12931285; doi:10.3389/fneur.2026.1725618)
Supplement: SUPPLEMENTARY FILE 2 — Detailed information on individual studies. [file Supplementary_file_2.xlsx]

## Sheet: Sheet1
Title	Author	Randomization method	Allocation concealment	Blinding (participants & personnel)	Blinding (outcome assessment)	Incomplete outcome data	Selective reporting	Other biases	Treatment group				Control group				Intervention protocol	Control protocol	Treatment course	Adverse events	Outcome measures *n* Male/Female Age Disease duration *n* Male/Female Age Disease duration 1 2
									n	Male/Female	age	Disease duration	n	Male/Female	age	Disease duration
Application of Governor Vessel Regulating-Spirit Acupuncture Combined with Occupational Therapy in the Treatment of Upper Limb Spasticity after Stroke	Li GL2025	Random number table	Unclear	Unclear	Unclear	Yes	No	No	30	19/11	58.49±5.8	21.37 ± 3.05d	30	18/12	58.96±5.9	21.04 ± 3.11d	Governor Vessel acupuncture + rehabilitation	rehabilitation	28days	No record	MAS
Tongdu Tiaoshen acupuncture combined with Bobath rehabilitation training for upper limb spasm after stroke: a randomized controlled trial	Zhang JY2023	Random number table	Opaque sealed envelopes	Unclear	Yes	Poor compliance, 3 dropouts	No	No	32	18/14	68 ±8	19 .8±3.7d	31	16/15	66±9	21.6±4.5	Governor Vessel acupuncture + rehabilitation	rehabilitation	28days	No severe adverse events occurred in either group of patients	MAS/FMA
Analysis of the Effect of Xingnaotongdu Acupuncture Combined with Task Oriented Training on Spastic Hemiplegia after Stroke Patients	Zhang ZX2024	Random number table	Unclear	Unclear	Unclear	Yes	No	No	40	25/15	63.92±4.14	3.46±1.51months	40	23/17	63.86±4.17	3.42±1.53months	Governor Vessel acupuncture + rehabilitation	rehabilitation	42days	No record	FMA
Clinical Observation on Upper Limb Spastic Hemiplegia After Stroke by Using Xingnao Kaiqiao Needling and Rehabilitation	Liu HJ2023	Random number table	Unclear	Unclear	Unclear	Withdrew due to personal reasons, 1 case from rehabilitation group	No	No	30	18/12	55.23±7.86	3.83±1.03months	29	17/12	54.83±13.92	3.99±0.96months	Xingnao Kaiqiao acupuncture + rehabilitation	rehabilitation	28days	No record	MAS/FMA
Xingnao Kaiqiao Acupuncture Combined with Rehabilitation Training and Western Medicine for 42 Cases of Post-Stroke Upper Limb Spastic Paralysis	Yang M2018	Randomization only mentioned	Unclear	Unclear	Unclear	Yes	No	No	42	23/19	65.53±4.19	49.03±7.52 d	42	20/22	65.59±4.24	48.95±7.46d	Xingnao Kaiqiao acupuncture + rehabilitation	rehabilitation	28days	No record	FMA
Effect of Acupuncture Combined with Rehabilitation Training in Patients with Spastic Paralysis of Upper Limbs After Stroke	Lou AH2023	Computer-generated randomization	Unclear	Unclear	Unclear	Yes	No	No	65	35/30	54.76±9.98	no record	60	32/28	53.68±9.25	no record	Xingnao Kaiqiao acupuncture + rehabilitation	rehabilitation	14days	No record	FMA
Clinical Study of Xingshen Tiaoxing Acupuncture Method Combined with Routine Therapy for Post-stroke Spasticity	Ma XL2023	Random number table	Unclear	Unclear	Unclear	Yes	No	No	53	27/26	61.83±8.18	68.14±18.30d	53	28/25	62.76±7.36	69.04±17.16d	Xingnao Kaiqiao acupuncture + rehabilitation	rehabilitation	28days	No record	MAS
Effect of Rehabilitation Training Combined with Traditional Chinese Medicine Exercise Acupuncture on Upper Limb Spastic Paralysis after Stroke	Du LB2023	Random drawing	Unclear	Unclear	Unclear	Yes	No	No	31	15/16	63.12±8.45	2.83±0.82months	34	12/22	62.26±8.26	2.85±0.85months	Xingnao Kaiqiao acupuncture combined with scalp acupuncture + rehabilitation	rehabilitation	90days	No record	FMA
Observation of Curative Effect of Body-spirit Integration Acupuncture Combined with Rehabilitation Training on Spastic Hemiplegia Patients after Ischemic Stroke	Wang ZH2023	Random number table	Unclear	Unclear	Unclear	Yes	No	No	90	no record	35～85	72h～6months	90	no record	no record	no record	Xingnao Kaiqiao acupuncture combined with scalp acupuncture + rehabilitation	rehabilitation	56days	No record	MAS/FMA
Clinical Study on Scalp Point Cluster-Needling Combined with Bobath Technique for Increased Muscle Tone of Upper Limbs After Stroke	Jin LH2023	Random number table	Unclear	Unclear	Unclear	Yes	No	No	46	27/19	59.48±9.16	1～3months	46	25/21	58.72±8.93	1～3months	scalp acupuncture + rehabilitation	rehabilitation	28days	No record	FMA
Dynamic scalp acupuncture combined with PNF therapy for upper limb motor impairment in ischemic stroke spastic hemiplegia	Qi LL2018	Random number table	Unclear	Unclear	Unclear	Yes	No	No	30	17/13	64±10	118.6±27.9d	30	14/16	65±9	113.5±26.6d	scalp acupuncture + rehabilitation	rehabilitation	30days	No record	MAS
Clinical effect of Jin's Three Needles combined with rehabilitation training in the treatment of increased muscle tone of the hind upper limbs after stroke	Lv LL2022	Random number table	Unclear	Unclear	Unclear	Yes	No	No	51	30/21	63.15±4.19	34.31±9.75d	51	27/24	62.08±4.32	32.98±9.41d	Jin's three-needle technique + rehabilitation	rehabilitation	28days	No adverse events occurred in the control group; 2 patients in the study group experienced mild redness and swelling at the acupuncture site, which resolved after brief needle withdrawal. The difference in the incidence of adverse events between the two groups was not statistically significant (χ²=0.510, P=0.475).	FMA
Randomized Controlled Study on Jin’s Three Needle Therapy on Spastic Hemiplesia after Ischemic Stroke	Lang JY2013	Randomization only mentioned	Unclear	Unclear	Unclear	Yes	No	No	47	30/17	65±9	32.7±22.2d	47	25/22	64±9	35.2±21.2d	Jin's three-needle technique + rehabilitation	rehabilitation	29days	No record	FMA
Clinical Observation of Jin's Three-needle Acupuncture plus Rehabilitation for Post-stroke Spastic Hemiplegia	Xu SF2016	Randomization only mentioned	Unclear	Unclear	Unclear	2 dropouts in treatment group, 3 dropouts in control group	No	No	36	28/8	60±10	50.39±22.52d	35	24/11	65±6	47.75± 22.63d	Jin's three-needle technique + rehabilitation	rehabilitation	30days	No record	FMA
Yin-yang balance penetrating acupuncture combined with rehabilitation training on upper limb spasticity in stroke hemiplegia	Zhu JM2020	Random number table	Opaque sealed envelopes	Unclear	Unclear	Yes	No	No	30	13/17	63±10	19.9±6.5d	30	16/14	64±13	21.5+5.2d	penetrating needling + rehabilitation	rehabilitation	31days	No record	MAS/FMA
Clinical Observation on Acupuncture Combining Bobath in the Treatment of Spastic Hemiplegia after Stroke	Tan SH2018	Randomization only mentioned	Unclear	Unclear	Unclear	Yes	No	No	44	22/22	54.93±7.82	44.86d±6.34d	44	24/20	54.78±7.69	44.62d±6.28d	penetrating needling + rehabilitation	rehabilitation	32days	No record	MAS/FMA
Clinical Research of Twin Three Needle Combine Jingjin Needling method in the treatment of upper limb Spasticity after Cerebral stroke	Ye WB2019	Random number table	Unclear	Unclear	Unclear	Yes	No	No	60	34/26	67.3±3.4	18.9±4.1d	60	38/22	62.3±2.1	18.5±5.5d	Luan three-needle technique combined with meridian sinew cluster needling + rehabilitation	rehabilitation	20days	No record	MAS
Clinical Observation of Low-energy Extracorporeal Shock Wave Combined with Acupuncture by tendons in the Treatment of Stroke with Increased Muscle Tone	Wen HY2022	Random number table	Unclear	Unclear	Unclear	Yes	No	No	41	24/17	53.38±4.69	7.22±1.84months	40	23/17	53.25±4.70	7.16±1.81months	meridian sinew acupuncture + rehabilitation	rehabilitation	28days	No record	FMA/MAS
Therapeutic Observation on Acupuncture plus Rehabilitation for Upper-limb Spasticity after Cerebral Apoplexy	Ni HH2012	Random number table	Unclear	Unclear	Unclear	Yes	No	No	50	36/14	40-79	35.02±6.82d	50	34/16	40-79	35.2±6.4day	acupuncture at Shangjiejing point plus Jing-well points + rehabilitation	rehabilitation	29days	No record	FMA
Analysis of Acupuncture and Rehabilitation Nursing for Upper Limb Spasticity after Stroke	Chen HL2020	Random number table	Unclear	Unclear	Unclear	Yes	No	No	60	32/28	62.53±2.14	2.23±0.58months	60	31/29	62.45+2.18	2.54±0.62months	acupuncture at Shangjiejing point plus Jing-well points + rehabilitation	rehabilitation	30days	No record	FMA
Clinical Observation of Draining Yin and Tonifying Yang Acupuncture Combined with Proprioceptive Neuromuscular Facilitation for Post-Stroke Spastic Hemiplegia	Wang Y2021	Random number table	Unclear	Unclear	Unclear	Yes	No	No	58	26/32	58.46±6.71	84.63±12.34d	58	31/27	58.32±5.24	84.36±11.42d	balanced yin-yang acupuncture + rehabilitation	rehabilitation	30days	No record	FMA/MAS
Effects of Balanced Yin-Yang Acupuncture on Neurological Function, Limb Spasticity, and Functional Recovery in Patients during Acute Stage of Stroke	Chen LJ2020	Randomization only mentioned	Unclear	Unclear	Unclear	Yes	No	No	39	25/14	53.7±4.4	21.1±3.7h	39	26/13	53.5±4.1	21.3±3.2h	balanced yin-yang acupuncture + rehabilitation	rehabilitation	14days	No record	FMA/MAS
Effect of Early Intervention with Balanced Yin-Yang Acupuncture on Limb Spasticity in Patients during Acute Stage of Stroke	Hu YH2017	Random number table	Unclear	Unclear	Unclear	1 dropout in treatment group (changed basic treatment due to worsened condition), 2 dropouts in control group (incomplete data collection due to poor compliance), remaining 87 patients completed the treatment.	No	No	45	23/22	55.30±5.20	20.40±4.60 h	45	22/23	54.80±4.90	19.80±3.90h	balanced yin-yang acupuncture + rehabilitation	rehabilitation	14days	No record	FMA/MAS
Effect of Acupuncture at Huatuo Jiaji Points Combined with Rehabilitation Training on Limb Function in Patients with Spastic Limb Dysfunction after Stroke	Zhao JJ2021	Random number table	Unclear	Unclear	Unclear	Yes	No	No	71	41/30	65.65±8.15	2.02±0.60months	71	42/29	65.62±8.11	2.01±0.57months	acupuncture at Jiaji points + rehabilitation	rehabilitation	56days	No record	FMA
Therapeutic Effect of Acupuncture at Jiaji Points (EX-B2) Combined with Rehabilitation Training on Post-Stroke Spastic Paralysis	Liao MX2018	Randomization only mentioned	Unclear	Unclear	Unclear	Yes	No	No	37	20/17	51.5±4.65	11.3±2.36	35	18/17	50.9±5.65	10.2±2.87weeks	acupuncture at Jiaji points + rehabilitation	rehabilitation	28days	No record	FMA
Analysis of Curative Effect of Acupuncture Combined with Rehabilitative Therapy in Treatment of Spastic Hemiplegia after Cerebrovascular Accident	Xia ZX2018	Randomization only mentioned	Unclear	Unclear	Unclear	Yes	No	No	84	44/40	67±5.99	no record	84	44/40	68±5.43	no record	Yangming meridian acupuncture + rehabilitation	rehabilitation	21days	No record	MAS
Effects of Acupuncture at Antagonist Muscles Combined with Rehabilitation on Spasticity after Acute Stroke Hemiplegia	Cao QN2012	Randomization only mentioned	Unclear	Unclear	Unclear	Yes	No	No	30	13/17	62.51±7.18	8.56±4.82d	30	14/16	61.74±7.68	8.23±5.17	acupuncture at antagonist muscles + rehabilitation	rehabilitation	75days	No record	MAS/FMA
Therapeutic Observation of Acupuncture Combined with Rehabilitation Training for Post-Stroke Spastic Hemiplegia	Qiu L2014	Randomization only mentioned	Unclear	Unclear	Unclear	Yes	No	No	45	24/21	60.2±10.4	7.5±1.2weeks	45	25/20	59.6±9.7	7.2±1.5weeks	calp acupuncture combined with Yangming meridian acupuncture + rehabilitation	rehabilitation	56days	No record	FMA

## Sheet: FMA
study	trt	mean	sd	n
Zhang JY2023	1	36.13	4.01	31
Zhang JY2023	2	41.31	5.09	32
Zhang ZX2024	1	36.85	4.76	40
Zhang ZX2024	2	39.82	4.93	40
Yang M2018	1	39.64	10.74	42
Yang M2018	3	52.14	13.4	42
Liu HJ2023	1	33.79	3.46	29
Liu HJ2023	3	38.43	3.26	30
Lou AH2023	1	10.62	2.71	60
Lou AH2023	3	15.46	2.85	65
Du LB2023	1	39.16	5.41	34
Du LB2023	4	46.28	6.08	31
Wang ZH2023	1	32.99	18.86	90
Wang ZH2023	4	38.31	16.06	90
Jin LH2023	1	35.19	4.82	46
Jin LH2023	5	40.37	5.26	46
Lv LL2022	1	29.45	7.28	51
Lv LL2022	6	41.16	6.34	51
Xu SF2016	1	48.33	12.61	35
Xu SF2016	6	54.67	12.44	36
Lang JY2013	1	45.3	15.2	47
Lang JY2013	6	51.1	15.8	47
Zhu JM2020	1	39.21	4.55	30
Zhu JM2020	8	45.41	6.27	30
Tan SH2018	1	23.82	3.24	44
Tan SH2018	8	27.69	3.88	44
Wen HY2022	1	26.72	2.11	40
Wen HY2022	9	33.05	2.14	41
Ni HH2012	1	40.02	5.79	50
Ni HH2012	10	41.9	2.56	50
Chen HL2020	1	34.27	2.58	60
Chen HL2020	10	44.56	2.63	60
Hu YH2017	1	30.35	4.26	43
Hu YH2017	11	40.54	5.32	44
Chen LJ2020	1	39.64	7.72	39
Chen LJ2020	11	56.72	8.51	39
Wang Y2021	1	25.31	7.61	58
Wang Y2021	11	30.55	6.68	58
Liao MX2018	1	21.4	6.65	35
Liao MX2018	12	26.4	7.78	37
Zhao JJ2021	1	35.28	3.53	71
Zhao JJ2021	12	45.11	4.51	71
Cao QN2012	1	41.36	13.57	30
Cao QN2012	13	45.75	12.61	30
Qiu L2014	1	41.5	9.4	45
Qiu L2014	14	49.4	10.7	45

## Sheet: MAS
study	trt	mean	sd	n
Liu HJ2023	1	2.76	1.02	29
Liu HJ2023	2	2.26	0.64	30
Zhang JY2023	1	1.9	0.94	31
Zhang JY2023	2	1.13	0.75	32
Li GL2025	1	3.1	0.96	30
Li GL2025	2	2.57	0.94	30
Ma XL2023	1	2.02	0.91	53
Ma XL2023	3	1.58	0.91	53
Wang ZH2023	1	1.24	0.9	90
Wang ZH2023	4	0.99	0.95	90
Qi LL2018	1	3.07	0.91	30
Qi LL2018	5	2.17	0.91	30
Ye WB2019	3	1.4	1.33	60
Ye WB2019	7	0.79	1.24	60
Zhu JM2020	1	2.03	1.07	30
Zhu JM2020	8	1.1	0.76	30
Tan SH2018	1	2.34	0.26	44
Tan SH2018	8	2.18	0.28	44
Wen HY2022	1	3.54	0.39	40
Wen HY2022	9	3.1	0.07	41
Wang Y2021	1	1.84	0.81	58
Wang Y2021	11	1.2	0.52	58
Chen LJ2020	1	1.62	1.23	39
Chen LJ2020	11	0.56	0.75	39
Hu YH2017	1	3.35	1.23	43
Hu YH2017	11	2.62	1.14	44
Cao QN2012	1	1.42	0.53	30
Cao QN2012	13	1.26	0.64	30
Xia ZX2018	1	2.21	1.16	84
Xia ZX2018	16	1.39	1.28	84
